# Supplementary material for: FriendlyClearMap: an optimized toolkit for mouse brain mapping and analysis
Source: Gigascience. 2023 May 23;12:giad035. doi: 10.1093/gigascience/giad035 (PMC10205001; doi:10.1093/gigascience/giad035)
Supplement: giad035_Supplemental_Files [file giad035_supplemental_files.zip]

Archive with 4 entries (4 files):
- run-clearmap-1-docker-cn53vg8n.pdf
- run-clearmap-2-docker-cn54vg8w.pdf
- tdtomato-idisco-protocol-b4riqv4e.pdf
- visualize-data-with-brainrender-b7drri56.pdf
